# Supplementary material for: Improvement of Single-Crystal Structures of Very Heavy Element Compounds by Refining Anomalous Dispersion Parameters
Source: Inorg Chem. 2024 Aug 8;63(34):15784–90. doi: 10.1021/acs.inorgchem.4c01772 (PMC11351177; doi:10.1021/acs.inorgchem.4c01772)
Supplement: Supplementary file 2 — ic4c01772_si_002.zip [file ic4c01772_si_002.zip]

Archive with 14 entries (14 files):
- README.txt
- SYSout_Cs2UO2Ti2O6-L1.csv
- SYSout_Cs2UO2Ti2O6-L2.csv
- SYSout_Cs2UO2Ti2O6-L3.csv
- SYSout_Cs2UO2TiO4-L1.csv
- SYSout_Cs2UO2TiO4-L2.csv
- SYSout_Cs2UO2TiO4-L3.csv
- SYSout_NaU2F9-L1.csv
- SYSout_NaU2F9-L2.csv
- SYSout_NaU2F9-L3.csv
- SYSout_NaUF5-100K-L3.csv
- SYSout_NaUF5-L1.csv
- SYSout_NaUF5-L2.csv
- SYSout-NaUF5-L3.csv
