# Supplementary material for: Improvement of Single-Crystal Structures of Very Heavy Element Compounds by Refining Anomalous Dispersion Parameters
Source: Inorg Chem. 2024 Aug 8;63(34):15784–90. doi: 10.1021/acs.inorgchem.4c01772 (PMC11351177; doi:10.1021/acs.inorgchem.4c01772)
Supplement: Supplementary file 2 — ic4c01772_si_002.zip [file ic4c01772_si_002.zip › README.txt]

Folder contains the output .csv files by refining the measured structure factors at each energy (last number in cif filenames), when the starting models (see SI) are refined against them using the SISYPHOS Olex2 plugin. 

See the plugin code: https://github.com/FlorianMeurer/plugin-SISYPHOS

For questions: flo@olexsys.org
