# Supplementary material for: Improvement of Single-Crystal Structures of Very Heavy Element Compounds by Refining Anomalous Dispersion Parameters
Source: Inorg Chem. 2024 Aug 8;63(34):15784–90. doi: 10.1021/acs.inorgchem.4c01772 (PMC11351177; doi:10.1021/acs.inorgchem.4c01772)
Supplement: Supplementary file 2 — ic4c01772_si_002.zip [file ic4c01772_si_002.zip › SYSout_Cs2UO2Ti2O6-L1.csv]

	Completeness	Cs03-Cs04	Cs03-O008	Cs03-O00A	Cs03-O00B	Cs03-O00C	Cs03-O00E	Cs04-Cs04	Cs04-O009	Cs04-O00A	Cs04-O00C	Cs04-O00D	Cs04-O00E	Cs04-O00F	Cs04-O00G	Cs04-Ti07	Cs05-O00A	Cs05-O00B	Cs05-O00E	Cs05-O00F	Cs05-O00G	Cs05-Ti06	DATANAME	DataCount	F000	FileMaxIndices	FileMinIndices	FilteredOff	FriedelOppositesMerged	FriedelPairCount	InconsistentEquivalents	IntensityTransformed	LimDmax	LimDmin	MaxD	MaxIndices	MeanIOverSigma	MinD	MinIndices	Nr. NPD	OmittedByUser	OmittedReflections	R1	R1_all	R1_gt	R_all	Redundancy	ReflectionAPotMax	Rint
0	1	0.000640462	0.002171783	0.00214364	0.002025891	0.003282282	0.002341334	0.000904739	0.002197713	0.002520115	0.002176619	0.002138969	0.002653838	0.002810495	0.002058239	0.00055707	0.002479286	0.002245273	0.002632137	0.002953652	0.003405148	0.000555849	HL18_rt_21840_autored	3778	1216.388	(17, 36, 18)	(-17, -35, -18)	56704	1	19845	0	0	99	0.65	8.214851	(11, 25, 12)	33.17905075	0.650010536	(-11, 0, 0)	0	0	0	0.0141	0.014489581	0.014121053	0.0145	(15193, 9930, 7353, 6064, 3170, 166, 4)	18	0.05316004
1	1	0.00062013	0.002045512	0.002063556	0.001991896	0.003169725	0.002280402	0.000876069	0.002130249	0.002417669	0.002130258	0.002034898	0.002555684	0.00273401	0.002001863	0.000536603	0.002390199	0.002159791	0.002519389	0.002867735	0.003263544	0.000536238	HL18_rt_21802_autored	3788	1216.388	(17, 36, 18)	(-17, -35, -18)	56182	1	19711	0	0	99	0.65	8.223035	(11, 25, 12)	34.42582337	0.650101264	(-11, 0, 0)	0	0	0	0.0136	0.01393315	0.013592465	0.0139	(15077, 9894, 7274, 6061, 3156, 163, 5)	18	0.050768611
2	1	0.000642115	0.002157659	0.002128555	0.002067575	0.003214081	0.002321661	0.000902159	0.002220866	0.002506796	0.002181727	0.002101334	0.002687076	0.002805706	0.002039186	0.000556853	0.002476039	0.002208868	0.002641247	0.002950845	0.003344112	0.000556609	HL18_rt_21780_autored	3778	1216.388	(17, 36, 18)	(-17, -35, -18)	55983	1	19689	0	0	99	0.65	8.215418	(11, 25, 12)	36.10245188	0.650043448	(-11, 0, 0)	0	0	0	0.0142	0.014627591	0.014209784	0.0146	(15075, 9812, 7319, 6017, 3151, 160, 5)	18	0.048385672
3	1	0.000613331	0.002042104	0.002020788	0.001941661	0.003105044	0.002228201	0.000856163	0.002085598	0.00236055	0.002083683	0.002002263	0.002530121	0.002662654	0.001913146	0.000524683	0.002324696	0.002118956	0.002498893	0.002795481	0.003173662	0.000525908	HL18_rt_21750_autored	3778	1216.388	(17, 36, 18)	(-17, -35, -18)	55551	1	19627	0	0	99	0.65	8.2158915	(11, 25, 12)	35.5875101	0.650072927	(-11, 0, 0)	0	0	0	0.0137	0.014120046	0.013733128	0.0141	(15004, 9827, 7237, 5996, 3136, 155, 6)	18	0.050627506
4	1	0.000597606	0.002009624	0.001973369	0.001903465	0.003061404	0.002187096	0.000833364	0.002040338	0.002308275	0.002049142	0.001970641	0.002496203	0.002610665	0.001893022	0.000518626	0.002282394	0.002084597	0.002437555	0.002740159	0.003170536	0.000516068	HL18_rt_21735_autored	3778	1216.388	(17, 36, 18)	(-17, -35, -18)	55380	1	19574	0	0	99	0.65	8.21581	(11, 25, 12)	37.99188103	0.650026632	(-11, 0, 0)	0	0	0	0.0133	0.013607288	0.013252447	0.0136	(14952, 9808, 7228, 5964, 3155, 151, 5)	18	0.046861224
[truncated: 49 more columns]
