# Supplementary material for: Improvement of Single-Crystal Structures of Very Heavy Element Compounds by Refining Anomalous Dispersion Parameters
Source: Inorg Chem. 2024 Aug 8;63(34):15784–90. doi: 10.1021/acs.inorgchem.4c01772 (PMC11351177; doi:10.1021/acs.inorgchem.4c01772)
Supplement: Supplementary file 2 — ic4c01772_si_002.zip [file ic4c01772_si_002.zip › SYSout_Cs2UO2Ti2O6-L2.csv]

	Completeness	Cs03-Cs04	Cs03-O008	Cs03-O00A	Cs03-O00B	Cs03-O00C	Cs03-O00E	Cs04-Cs04	Cs04-O009	Cs04-O00A	Cs04-O00C	Cs04-O00D	Cs04-O00E	Cs04-O00F	Cs04-O00G	Cs04-Ti07	Cs05-O00A	Cs05-O00B	Cs05-O00E	Cs05-O00F	Cs05-O00G	Cs05-Ti06	DATANAME	DataCount	F000	FileMaxIndices	FileMinIndices	FilteredOff	FriedelOppositesMerged	FriedelPairCount	InconsistentEquivalents	IntensityTransformed	LimDmax	LimDmin	MaxD	MaxIndices	MeanIOverSigma	MinD	MinIndices	Nr. NPD	OmittedByUser	OmittedReflections	R1	R1_all	R1_gt	R_all	Redundancy	ReflectionAPotMax	Rint
5	1	0.000551821	0.001844371	0.001853584	0.001756234	0.002854341	0.002027076	0.000785939	0.001891766	0.002154132	0.001948392	0.001835785	0.002304191	0.002407144	0.001794046	0.000483767	0.002133165	0.001955066	0.002252457	0.002525128	0.002909011	0.000485241	HL18_rt_21100	3777	1208.321	(16, 34, 17)	(-16, -34, -17)	47429	1	17681	0	0	99	0.65	8.2152005	(11, 25, 12)	40.02982326	0.650127116	(-11, 0, 0)	0	0	0	0.0122	0.012598757	0.012221904	0.0126	(13810, 9086, 6450, 5330, 2641, 136, 3)	18	0.040308017
6	1	0.000594611	0.00200913	0.00194157	0.001890076	0.00305697	0.002187682	0.000849608	0.002054825	0.002287273	0.002062963	0.001940445	0.002465692	0.002599556	0.001909216	0.000515844	0.002280926	0.002077876	0.002441101	0.00273984	0.003161046	0.000520364	HL18_rt_20970_autored	3778	1201.251	(16, 34, 17)	(-16, -34, -17)	46999	1	17627	0	0	99	0.65	8.2147775	(11, 25, 12)	42.87621226	0.650029313	(-11, 0, 0)	0	0	0	0.0134	0.013677154	0.013354034	0.0137	(13511, 8931, 6450, 5304, 2791, 142, 4)	18	0.041580427
7	1	0.00054444	0.001831186	0.001789421	0.001743902	0.0027876	0.001996463	0.000778799	0.001862941	0.002086846	0.001888254	0.001776553	0.002260795	0.002362047	0.001750302	0.000473385	0.00207241	0.001903937	0.002230962	0.002485393	0.002879289	0.0004735	HL18_rt_20962_autored	3778	1199.569	(16, 34, 17)	(-16, -34, -17)	46897	1	17586	0	0	99	0.65	8.2149845	(11, 25, 12)	41.86764745	0.650043434	(-11, 0, 0)	0	0	0	0.0128	0.01307535	0.012762888	0.0131	(13476, 8921, 6449, 5297, 2785, 142, 4)	18	0.042762542
8	1	0.000571967	0.00189179	0.001853354	0.001793737	0.002941148	0.002069507	0.000807826	0.001931293	0.002188185	0.001992096	0.001876556	0.00235512	0.002499489	0.001836143	0.000494431	0.002158764	0.001967486	0.002325653	0.002633245	0.003043813	0.000493719	HL18_rt_20930	3777	1199.051	(16, 34, 17)	(-16, -34, -17)	45638	1	17287	0	0	99	0.65	8.2148325	(11, 25, 12)	46.30089163	0.650111847	(-11, 0, 0)	0	0	0	0.0129	0.01328672	0.01294824	0.0133	(13480, 8917, 6307, 5145, 2618, 134, 4)	18	0.034970411
[truncated: 49 more columns]
