# Supplementary material for: Improvement of Single-Crystal Structures of Very Heavy Element Compounds by Refining Anomalous Dispersion Parameters
Source: Inorg Chem. 2024 Aug 8;63(34):15784–90. doi: 10.1021/acs.inorgchem.4c01772 (PMC11351177; doi:10.1021/acs.inorgchem.4c01772)
Supplement: Supplementary file 2 — ic4c01772_si_002.zip [file ic4c01772_si_002.zip › SYSout_Cs2UO2Ti2O6-L3.csv]

	Completeness	Cs03-Cs04	Cs03-O008	Cs03-O00A	Cs03-O00B	Cs03-O00C	Cs03-O00E	Cs04-Cs04	Cs04-O009	Cs04-O00A	Cs04-O00C	Cs04-O00D	Cs04-O00E	Cs04-O00F	Cs04-O00G	Cs04-Ti07	Cs05-O00A	Cs05-O00B	Cs05-O00E	Cs05-O00F	Cs05-O00G	Cs05-Ti06	DATANAME	DataCount	F000	FileMaxIndices	FileMinIndices	FilteredOff	FriedelOppositesMerged	FriedelPairCount	InconsistentEquivalents	IntensityTransformed	LimDmax	LimDmin	MaxD	MaxIndices	MeanIOverSigma	MinD	MinIndices	Nr. NPD	OmittedByUser	OmittedReflections	R1	R1_all	R1_gt	R_all	Redundancy	ReflectionAPotMax	Rint
0	0.9960095770151636	0.0005691736092225945	0.002025829279417624	0.001942929224065558	0.0018733850151154815	0.0029897568751060294	0.002157537135618135	0.0008367520171740063	0.0020216834701786038	0.0022213525870396203	0.002001730744711069	0.0019204977579047077	0.002406389881303655	0.0025426231096761743	0.0018616452816716037	0.0005073861293433065	0.002231422224995225	0.0020481618963785393	0.002411686419706925	0.002681268568588896	0.0030762218998337944	0.0005147137356609136	HL18_rt_Al400Al200filt_17250_run	3744	1194.904	(13, 28, 14)	(-13, -28, -14)	13535	1	9645	1	0	99.0	0.65	8.2040085	(11, 25, 12)	38.53942368444709	0.6500174279305674	(-11, 0, 0)	0	0	0	0.0141	0.014888591583792802	0.01409882188195553	0.0149	(7438, 4913, 3583, 2916, 1555, 62, 5)	18	0.03819406374744098
1	0.9957435488161746	0.0005817122390348641	0.0020665397669297836	0.00198325851973216	0.0019072043447167033	0.003020891252987839	0.0022080433226087594	0.0008634610307868973	0.0020546133085216182	0.002305499170778433	0.0020569460459055524	0.0019536080442758754	0.002464334918124296	0.0026309133731527053	0.0019167497341982744	0.0005167220885761867	0.002286719633454731	0.00208516088667381	0.0024533504468798326	0.0027873537282911785	0.0031675593778918904	0.0005246266890510896	HL18_rt_Al400Al200filt_17210_run	3743	1190.0	(13, 28, 14)	(-13, -28, -14)	13265	1	9614	1	0	99.0	0.65	8.204119499999997	(11, 25, 12)	38.42390623695144	0.6500269956364122	(-11, 0, 0)	0	0	0	0.0146	0.015362637458144987	0.014642269401930726	0.0154	(7454, 4865, 3549, 2902, 1534, 63, 3)	18	0.0385297261291344
2	0.9954775206171854	0.0005495239485112077	0.001960406478551571	0.0018961593302773494	0.0018271068911818657	0.0028548199190745974	0.0021240896991216647	0.0008154776483090018	0.0019643918852177054	0.0022191188328038397	0.0019485990976909704	0.0018457257745790607	0.0023424218375212953	0.0024683179392870247	0.001824395051232226	0.000491610039586541	0.0022082970950783208	0.001992846496963251	0.0023173169138124942	0.0026113507579475633	0.0029913644463401747	0.0005025431382815247	HL18_rt_Al400Al200filt_17200_run	3742	1188.014	(13, 28, 14)	(-13, -28, -14)	13265	1	9634	2	0	99.0	0.65	8.204044499999998	(11, 25, 12)	39.26850940834584	0.6500275663049939	(-11, 0, 0)	0	0	0	0.0135	0.014185065081141687	0.013547625430322337	0.0142	(7453, 4879, 3541, 2899, 1544, 65, 3)	18	0.03739103104730855
3	0.9954799255517149	0.0005520923365544893	0.0019740962329889817	0.0019014430832178957	0.0018332357596884277	0.002857865296977043	0.002132518256988433	0.0008203241281636664	0.0019763713996096472	0.0022274894809907876	0.00195053153692375	0.001855681083119159	0.0023533909421644753	0.002482301936359365	0.0018323974068461572	0.0004938846450181845	0.0022154033038079063	0.0019993911912615757	0.0023229444236068614	0.0026253338774138908	0.0030092701571479536	0.0005042922908498376	HL18_rt_Al400Al200filt_17200_manual	3744	1188.014	(13, 28, 14)	(-13, -28, -14)	13267	1	9632	2	0	99.0	0.65	8.204892	(11, 25, 12)	39.77067032515432	0.6500337264946467	(-11, 0, 0)	0	0	0	0.0136	0.014250065134507021	0.013596931589641145	0.0143	(7457, 4886, 3540, 2897, 1539, 65, 3)	18	0.03735821276777086
4	0.9957446808510638	0.0005550328126590574	0.002028247810615707	0.0019096059775995547	0.0018730354621225784	0.002910700349825258	0.002128326775992635	0.0008276993679237246	0.0019944049791804307	0.0022364670931557	0.0019824598937062906	0.0018769909053573562	0.0023609788046959406	0.002524531981936223	0.001854998692316818	0.0005031459978211631	0.0022376748198066143	0.0020263813193786015	0.002351651871629825	0.002674190726189861	0.0030174399286128826	0.0005072654193192657	HL18_rt_Al400Al200filt_17184_run	3744	1183.038	(13, 28, 14)	(-13, -28, -14)	13174	1	9624	1	0	99.0	0.65	8.204329499999998	(11, 25, 12)	38.55025532266359	0.6500162669747155	(-11, 0, 0)	0	0	0	0.0144	0.015077166341705195	0.014362141461103851	0.0151	(7416, 4875, 3541, 2903, 1532, 63, 4)	18	0.03827271796642078
5	0.9957435488161746	0.0005089473134129625	0.001861553984441147	0.0017527408753189087	0.0017187556439595035	0.0026569083179417705	0.0019514565035281405	0.0007571819893257477	0.0018146906424139912	0.0020409623942287273	0.0018192514846032811	0.0017224413047815653	0.002149269217947719	0.0022987675771264228	0.0017113940359054372	0.00046359255081055285	0.0020142474736041475	0.0018563843921557703	0.0021529246900727707	0.002423308124634558	0.002785620066097436	0.0004667506001779896	HL18_rt_Al400Al200filt_17176_run	3743	1178.136	(13, 28, 14)	(-13, -28, -14)	13158	1	9607	2	0	99.0	0.65	8.203980999999999	(11, 25, 12)	39.88151098493404	0.650019728352696	(-11, 0, 0)	0	0	0	0.0143	0.014994371703064429	0.014277119370317335	0.015	(7408, 4861, 3537, 2889, 1540, 62, 5)	18	0.03617006081790801
6	0.9954787234042554	0.00052863253976932	0.0018439103499119543	0.001795313530256131	0.0017633427798567198	0.002731838371139993	0.0020056964333105354	0.0007844536799507926	0.0018606394309129215	0.0020925682553707423	0.001869240181232621	0.001756568726658017	0.002210468502546937	0.0023577813946878945	0.001755691904739087	0.0004737214319573323	0.0020840890375668935	0.001896262276318737	0.00223098777689985	0.0025063817135207154	0.002866286289620203	0.00047968361896218967	HL18_rt_Al400Al200filt_17150_run	3743	1181.118	(13, 28, 14)	(-13, -28, -14)	12918	1	9549	5	0	99.0	0.65	8.204265999999999	(11, 25, 12)	45.74391665111775	0.6500146598211931	(-11, 0, 0)	0	0	0	0.0139	0.014532988294366882	0.013893681108200483	0.0145	(7406, 4827, 3525, 2836, 1532, 59, 4)	18	0.03402030497421448
7	0.9954787234042554	0.0005603924077888415	0.0019667321816104234	0.001894844079689656	0.001831565992070603	0.002843355315358582	0.0021161313153521006	0.0008246105685732473	0.001959243514036757	0.0021997454425187954	0.0019412048898456255	0.0018575261682269092	0.002336320436112907	0.002486355243729184	0.0018031309613247752	0.0004921106955153565	0.0021846767736770118	0.0020069077880842546	0.002347873343189625	0.002635886679970113	0.0029573869643613544	0.0005019359014067128	HL18_rt_Al400Al200filt_17000_run	3743	1197.93	(13, 28, 14)	(-13, -27, -14)	11791	1	9226	7	0	99.0	0.65	8.204131499999999	(11, 24, 12)	46.05627269762488	0.6500031072755297	(-11, 0, 0)	0	0	0	0.0138	0.014354246532460719	0.013845565872898839	0.0144	(7249, 4620, 3366, 2779, 1491, 61, 2)	18	0.03470038021439224
[truncated: 50 more columns]
