# Supplementary material for: Improvement of Single-Crystal Structures of Very Heavy Element Compounds by Refining Anomalous Dispersion Parameters
Source: Inorg Chem. 2024 Aug 8;63(34):15784–90. doi: 10.1021/acs.inorgchem.4c01772 (PMC11351177; doi:10.1021/acs.inorgchem.4c01772)
Supplement: Supplementary file 2 — ic4c01772_si_002.zip [file ic4c01772_si_002.zip › SYSout_Cs2UO2TiO4-L1.csv]

	Completeness	Cs02-O009	Cs02-O00A	Cs02-O00B	Cs02-Ti06	Cs02_ueq	Cs03-O009	Cs03-O00A	Cs03-O1	Cs03_ueq	Cs04-O007	Cs04-O008	Cs04-O009	Cs04-O1	Cs04-Ti06	Cs04_ueq	Cs05-O007	Cs05-O008	Cs05-O009	Cs05-O00A	Cs05-O1	Cs05_ueq	DATANAME	DataCount	F000	FileMaxIndices	FileMinIndices	FilteredOff	FriedelOppositesMerged	FriedelPairCount	InconsistentEquivalents	IntensityTransformed	LimDmax	LimDmin	MaxD	MaxIndices	MeanIOverSigma	MinD	MinIndices	Nr. NPD	O007_ueq	O008_ueq	O009_ueq	O00A_ueq	O00B_ueq	O1-O1	O1_ueq	OmittedByUser	OmittedReflections
0	1	0.002785578	0.002951564	0.002826799	0.00054916	(0.02232, 9)	0.00277367	0.002791472	0.006395335	(0.02256, 9)	0.002322595	0.004300243	0.002693723	0.009539908	0.000564187	(0.02959, 10)	0.004777376	0.003974703	0.002736822	0.002923294	0.007161643	(0.031, 10)	HL17_rt_21840	1829	1580.93	(19, 33, 31)	(-19, -33, -31)	42111	1	14969	0	0	99	0.65	9.970674296	(13, 22, 20)	24.39153796	0.650112822	(0, 0, 0)	0	(0.024, 9)	(0.0287, 8)	(0.0281, 5)	(0.0296, 5)	(0.0299, 11)	0.018488485	(0.048, 3)	0	0
1	1	0.002112042	0.002080967	0.002111654	0.000555412		0.002066596		0.004447155		0.001774213	0.003180779	0.001994469	0.007797926	0.000690927		0.003413709	0.002824927	0.002016826		0.005020354		HL17_rt_21802	1830	1580.93	(19, 31, 33)	(-19, -31, -33)	42399	1	14758	0	0	99	0.65	9.969678291	(13, 20, 22)	23.73727887	0.65009105	(0, 0, 0)	0								0	4
2	1	0.002059215	0.002091977	0.002077749	0.000550737		0.002025979		0.00451008		0.001796695	0.003175973	0.001948228	0.007416717	0.000679802		0.003479773	0.002811031	0.001998075		0.005008318		HL17_rt_21780	1832	1580.93	(19, 31, 33)	(-19, -31, -33)	41901	1	14644	0	0	99	0.65	9.972755229	(13, 20, 22)	24.00636566	0.650078687	(0, 0, 0)	0								0	4
3	1	0.002049982	0.002054789	0.002070226	0.0005469		0.002014492		0.004157035		0.001738296	0.003131238	0.001932049	0.007480515	0.000680742		0.003345472	0.002764663	0.001973187		0.004748899		HL17_rt_21750	1833	1580.93	(19, 31, 33)	(-19, -31, -33)	43156	1	14985	0	0	99	0.65	9.973525778	(13, 20, 22)	23.75355145	0.65000036	(0, 0, 0)	0								0	4
4	1	0.002060076	0.002091935	0.002084426	0.000550502		0.002032233		0.00436		0.001745422	0.003152973	0.001962567	0.007558587	0.000681358		0.003362252	0.002782371	0.001991961		0.004930627		HL17_rt_21735	1829	1580.93	(19, 31, 33)	(-19, -31, -33)	42816	1	14757	0	0	99	0.65	9.968727334	(13, 20, 22)	24.21677105	0.650168702	(0, 0, 0)	0								0	4
[truncated: 45 more columns]
