# Supplementary material for: Improvement of Single-Crystal Structures of Very Heavy Element Compounds by Refining Anomalous Dispersion Parameters
Source: Inorg Chem. 2024 Aug 8;63(34):15784–90. doi: 10.1021/acs.inorgchem.4c01772 (PMC11351177; doi:10.1021/acs.inorgchem.4c01772)
Supplement: Supplementary file 2 — ic4c01772_si_002.zip [file ic4c01772_si_002.zip › SYSout_Cs2UO2TiO4-L2.csv]

	Completeness	Cs02-O009	Cs02-O00A	Cs02-O00B	Cs02-Ti06	Cs02_ueq	Cs03-O009	Cs03-O00B	Cs03-O1	Cs03_ueq	Cs04-O007	Cs04-O008	Cs04-O009	Cs04-O1	Cs04-Ti06	Cs04_ueq	Cs05-O007	Cs05-O008	Cs05-O009	Cs05-O00B	Cs05-O1	Cs05_ueq	DATANAME	DataCount	F000	FileMaxIndices	FileMinIndices	FilteredOff	FriedelOppositesMerged	FriedelPairCount	InconsistentEquivalents	IntensityTransformed	LimDmax	LimDmin	MaxD	MaxIndices	MeanIOverSigma	MinD	MinIndices	Nr. NPD	O007_ueq	O008_ueq	O009_ueq	O00A_ueq	O00B_ueq	O1-O1	O1_ueq	OmittedByUser	OmittedReflections
0	0.9994535519125683	0.0019636567789523083	0.0019620900286014278	0.001978888496343583	0.0005167238972375553	(0.0226, 2)	0.0019237900437621372	0.001985451975474966	0.004079486634118488	(0.023, 2)	0.0016542005418259103	0.0029675588165633668	0.0018672870039321689	0.006740379455818619	0.0006417258018939976	(0.0301, 2)	0.003176885102131968	0.0026035129929222445	0.0018962720222908279	0.001983318415410803	0.004508679203495149	(0.0314, 2)	HL17_rt_21100	1829	2142.763	(18, 32, 30)	(-18, -32, -30)	36668	1	13766	0	0	99.0	0.65	9.970021461678597	(13, 22, 20)	24.15804776049698	0.6500121733086496	(0, 0, 0)	0	(0.0235, 6)	(0.0294, 6)	(0.0278, 4)	(0.0293, 7)	(0.0297, 4)	0.013966637476662394	(0.0481, 19)	0	0
1	1.0	0.0019122384474987084	0.0019244976535980108	0.0019032539352541497	0.0005022493985551112	(0.0225, 2)		0.001938606902963319	0.00412797989202842	(0.0228, 2)	0.001636525857570492	0.0028711791285900815		0.007018219059320787	0.0006183065289969681	(0.03, 2)	0.0031521929100102922	0.002556436064332625		0.0019075996008007079	0.004738385660356086	(0.0311, 2)	HL17_rt_20962	1832	2125.24	(18, 29, 32)	(-18, -29, -32)	36204	1	13469	0	0	99.0	0.65	9.973249721706631	(13, 20, 22)	25.52131842725986	0.6500488673416481	(0, 0, 0)	0	(0.0246, 6)	(0.0298, 6)	(0.0295, 7)	(0.0279, 4)	(0.0299, 4)	0.014111754054189685	(0.052, 2)	0	0
2	1.0	0.0020969149654914867	0.002166777208451095	0.0021259790696460446	0.0005684493475054895	(0.0214, 2)		0.0021484341708194864	0.004323077810605145	(0.0218, 2)	0.0018441985033663887	0.0032699373224137265		0.007671066288873625	0.0007060127694685518	(0.0285, 2)	0.003535242687510091	0.002917453375259018		0.002132733570092776	0.004917170815629823	(0.0298, 2)	HL17_rt_20930	1824	2124.351	(18, 29, 32)	(-18, -29, -32)	39726	1	15074	0	0	99.0	0.65	9.957500679885108	(13, 20, 22)	26.045360909789743	0.650093999122057	(0, 0, 0)	0	(0.023, 7)	(0.0292, 6)	(0.0276, 8)	(0.0274, 4)	(0.0286, 4)	0.015854441315757705	(0.0455, 19)	0	0
[truncated: 47 more columns]
