# Supplementary material for: Improvement of Single-Crystal Structures of Very Heavy Element Compounds by Refining Anomalous Dispersion Parameters
Source: Inorg Chem. 2024 Aug 8;63(34):15784–90. doi: 10.1021/acs.inorgchem.4c01772 (PMC11351177; doi:10.1021/acs.inorgchem.4c01772)
Supplement: Supplementary file 2 — ic4c01772_si_002.zip [file ic4c01772_si_002.zip › SYSout_Cs2UO2TiO4-L3.csv]

	Completeness	Cs02-O009	Cs02-O00A	Cs02-O00B	Cs02-Ti06	Cs02_ueq	Cs03-O009	Cs03-O00A	Cs03-O1	Cs03_ueq	Cs04-O007	Cs04-O008	Cs04-O009	Cs04-O1	Cs04-Ti06	Cs04_ueq	Cs05-O007	Cs05-O008	Cs05-O009	Cs05-O00A	Cs05-O1	Cs05_ueq	DATANAME	DataCount	F000	FileMaxIndices	FileMinIndices	FilteredOff	FriedelOppositesMerged	FriedelPairCount	InconsistentEquivalents	IntensityTransformed	LimDmax	LimDmin	MaxD	MaxIndices	MeanIOverSigma	MinD	MinIndices	Nr. NPD	O007_ueq	O008_ueq	O009_ueq	O00A_ueq	O00B_ueq	O1-O1	O1_ueq	OmittedByUser	OmittedReflections
0	0.998864282	0.003494019	0.003252195	0.003154673	0.000875668	(0.0205, 4)	0.003502678	0.00339009	0.006307182	(0.0207, 4)	0.002917269	0.005171799	0.00326518	0.013401808	0.001162199	(0.0278, 4)	0.005539357	0.004392206	0.003434622	0.003253505	0.007366456	(0.0285, 4)	HL17_rt_17250_run	1759	2115.365	(15, 24, 26)	(-15, -24, -26)	12008	1	8317	6	0	99	0.65	7.269434136	(12, 20, 22)	21.45314009	0.65049213	(0, 0, 0)	0	(0.0227, 10)	(0.028, 10)	(0.0265, 6)	(0.0282, 6)	(0.026, 11)	0.028835951	(0.046, 3)	0	37
1	0.998864282	0.002694296	0.002643067	0.002661446	0.000699018	(0.0206, 3)	0.00267906	0.002671851	0.005536627	(0.0208, 3)	0.00230802	0.004127345	0.002554286	0.009905222	0.000891093	(0.0277, 3)	0.004395483	0.003593572	0.002644351	0.002645246	0.006213587	(0.0288, 3)	HL17_rt_17210_run	1759	2105.55	(15, 24, 26)	(-15, -24, -26)	11663	1	8252	11	0	99	0.65	7.268145148	(12, 20, 22)	28.97162679	0.650355101	(0, 0, 0)	0	(0.023, 9)	(0.0275, 8)	(0.0261, 5)	(0.0278, 5)	(0.0273, 9)	0.020866721	(0.048, 3)	0	37
2	0.998864282	0.003742926	0.00349891	0.003418301	0.000928182	(0.0196, 4)	0.003747655	0.003597702	0.007070699	(0.0198, 4)	0.003041159	0.00559555	0.003487234	0.01390396	0.001247252	(0.0267, 4)	0.005739315	0.004656888	0.003628077	0.003515933	0.008278557	(0.0278, 4)	HL17_rt_17200_run	1759	2101.575	(15, 24, 26)	(-15, -24, -26)	11595	1	8241	4	0	99	0.65	7.26722448	(12, 20, 22)	25.32161086	0.650280299	(0, 0, 0)	0	(0.0218, 11)	(0.0263, 11)	(0.0262, 7)	(0.0276, 7)	(0.0267, 12)	0.029125477	(0.048, 4)	0	39
3	0.998864282	0.003180469	0.003021326	0.003031967	0.000806795	(0.0209, 4)	0.003198422	0.003096128	0.006325061	(0.021, 3)	0.002676975	0.004877351	0.002959815	0.01227866	0.001044732	(0.0279, 4)	0.005093496	0.004116581	0.003116317	0.003021215	0.007265306	(0.0292, 4)	HL17_rt_17184_run	1759	2091.622	(15, 24, 26)	(-15, -24, -26)	11626	1	8236	14	0	99	0.65	7.270757802	(12, 20, 22)	30.76308515	0.65059352	(0, 0, 0)	0	(0.0227, 10)	(0.0277, 9)	(0.0265, 6)	(0.0279, 6)	(0.028, 11)	0.026149971	(0.049, 3)	0	39
4	0.998866213	0.00325876	0.003114267	0.002988114	0.000844533	(0.0221, 4)	0.00323665	0.003147206	0.006116543	(0.0222, 4)	0.002721564	0.004859998	0.003070678	0.011255064	0.001107101	(0.0289, 4)	0.005182496	0.004155791	0.003145037	0.003129025	0.006850271	(0.0302, 4)	HL17_rt_17176_run	1762	2081.817	(15, 24, 26)	(-15, -24, -26)	11530	1	8226	13	0	99	0.65	7.270502765	(12, 20, 22)	35.82778965	0.650010974	(0, 0, 0)	0	(0.0235, 10)	(0.0281, 9)	(0.0274, 6)	(0.0288, 6)	(0.0288, 12)	0.024043605	(0.046, 3)	0	36
5	0.998864282	0.002355201	0.002307079	0.002212533	0.000625255	(0.0212, 3)	0.002328152	0.002348251	0.004763098	(0.0211, 3)	0.002060697	0.003612653	0.002215929	0.00856898	0.000812038	(0.0281, 3)	0.003942698	0.003169111	0.002280271	0.002310055	0.005245272	(0.0291, 3)	HL17_rt_17150_run	1759	2087.775	(15, 24, 26)	(-15, -24, -26)	11387	1	8181	25	0	99	0.65	7.270319016	(12, 20, 22)	42.91030099	0.650544548	(0, 0, 0)	0	(0.0225, 7)	(0.028, 7)	(0.0261, 4)	(0.0278, 4)	(0.0278, 9)	0.018463361	(0.046, 2)	0	35
6	0.998898072	0.001362199	0.001408165	0.001394641	0.000376336	(0.02255, 14)	0.001342987	0.001391421	0.002959491	(0.02268, 14)	0.00122912	0.002065289	0.001294064	0.004709336	0.000456629	(0.02989, 15)	0.002391177	0.001916569	0.001308391	0.001411271	0.003326039	(0.03095, 15)	HL17_rt_17000_run	1813	2121.375	(15, 24, 25)	(-15, -24, -26)	10319	1	8117	0	0	99	0.65	7.339928094	(13, 20, 22)	63.06621832	0.650076063	(0, 0, 0)	0	(0.0245, 4)	(0.0298, 4)	(0.0278, 3)	(0.0296, 3)	(0.0291, 5)	0.009382748	(0.0467, 12)	0	40
[truncated: 42 more columns]
