# Supplementary material for: Improvement of Single-Crystal Structures of Very Heavy Element Compounds by Refining Anomalous Dispersion Parameters
Source: Inorg Chem. 2024 Aug 8;63(34):15784–90. doi: 10.1021/acs.inorgchem.4c01772 (PMC11351177; doi:10.1021/acs.inorgchem.4c01772)
Supplement: Supplementary file 2 — ic4c01772_si_002.zip [file ic4c01772_si_002.zip › SYSout_NaU2F9-L1.csv]

	Completeness	DATANAME	DataCount	F000	FileMaxIndices	FileMinIndices	FilteredOff	FriedelOppositesMerged	FriedelPairCount	InconsistentEquivalents	IntensityTransformed	LimDmax	LimDmin	MaxD	MaxIndices	MeanIOverSigma	MinD	MinIndices	Na1b_ueq	Nr. NPD	OmittedByUser	OmittedReflections	R1	R1_all	R1_gt	R_all	Redundancy	ReflectionAPotMax	Rint	Rsigma	SystematicAbsencesRemoved	TotalReflections	U1	U1-Na1b	U1-U1	U1-f1	U1-f2	U1-f3	U1-f4	U1-f5	U1_ueq	U_anoms	UniqueReflections	Weight	Z	Zprime	a	alpha	b
0	0.9879200527124973	HL19_rt_Au5_22000	4498	1030.452	(19, 25, 16)	(-19, -25, -16)	0	1	14179	1	0	100.0	0.2817825	8.6579	(19, 25, 16)	17.521411874931044	0.431738533057464	(0, 0, 0)	(0.0618, 16)	0	83	0	0.0243	0.031068703536704878	0.02428064703632195	0.0311	(11114, 7316, 5205, 4190, 2091, 92, 3)	32	0.08830910938078547	0.03652712211463891	2971	69149	(-6.429799087268861, 14.253901965426502)	0.003812148607307388	7.692457496166856e-05	0.0001086914347703914	0.0017301406299840985	0.0017854756660450218	0.0018686518987662086	0.0018666288728659403	(0.00825, 8)	((-6.4, 3), (14.3, 4))	4498	True	4	0.5	8.65752(11)	90	11.16163(18)
1	0.9893713251922207	HL19_rt_Au5_21816	4375	1030.452	(19, 25, 16)	(-19, -25, -16)	0	1	13802	5	0	100.0	0.284159	8.6579	(19, 25, 16)	22.608474584149466	0.43556629229048494	(0, 0, 0)	(0.0628, 15)	0	84	0	0.0206	0.02727881526892699	0.020570838168133904	0.0273	(10695, 7169, 5048, 4151, 2048, 93, 3)	33	0.06838356754171857	0.026213402980893422	2926	67600	(-7.399055505770499, 14.728623890261755)	0.003684603074347056	7.610094801748569e-05	0.00010320539901491869	0.0016526535359785415	0.0017000086741127414	0.001741900066817667	0.001769936818336355	(0.00843, 8)	((-7.4, 3), (14.7, 3))	4375	True	4	0.5	8.65810(11)	90	11.16151(18)
2	0.9915889974994316	HL19_rt_Au5_21790	4362	1030.452	(19, 25, 16)	(-19, -25, -16)	0	1	13773	4	0	100.0	0.284498	8.6579	(19, 25, 16)	24.3331110932623	0.4363773038388159	(0, 0, 0)	(0.0641, 17)	0	83	0	0.0212	0.028104586793295278	0.021153228137699133	0.0281	(10670, 7176, 4988, 4175, 2031, 92, 3)	33	0.06268007403471099	0.02392096927598977	2933	67414	(-8.107926647883652, 14.822967395473832)	0.003988807238213979	8.005402953279203e-05	0.00011179526755362559	0.0017627168930428904	0.0018184800009467305	0.001861513608958841	0.001865844572557515	(0.00861, 8)	((-8.1, 3), (14.8, 4))	4362	True	4	0.5	8.65794(10)	90	11.16248(16)
3	0.9892743039707896	HL19_rt_Au5_21755	4335	1030.452	(19, 25, 16)	(-19, -25, -16)	0	1	13699	1	0	100.0	0.2849555	8.6579	(19, 25, 16)	24.26689956449899	0.4369272560756672	(0, 0, 0)	(0.064, 2)	0	83	0	0.0214	0.027472377315776626	0.02136685092365525	0.0275	(10590, 7121, 5022, 4140, 2013, 91, 3)	33	0.06293100884050946	0.024826134562733578	2911	67090	(-7.447623309654188, 14.07599017753508)	0.004608356628358703	8.459602284606131e-05	0.0001115046305598726	0.0019005071334137155	0.0019284645034439276	0.00202098060920579	0.0020103366755363423	(0.00887, 9)	((-7.4, 4), (14.1, 4))	4335	True	4	0.5	8.65824(9)	90	11.16392(14)
4	0.9918679152291769	HL19_rt_Au5_21200	4025	1030.452	(19, 24, 15)	(-19, -24, -15)	0	1	12718	3	0	100.0	0.2924155	8.6579	(19, 24, 15)	28.050640198236426	0.44839269156086115	(0, 0, 0)	(0.0641, 17)	0	77	0	0.0196	0.024431468069656775	0.019583053193773126	0.0244	(10017, 6492, 4672, 3717, 1898, 86, 4)	33	0.05754490638163667	0.021091177023357357	2784	61919	(-8.037500097850558, 14.389109915955029)	0.003871875986367152	7.557620857537503e-05	0.00010629146769530606	0.001665004763069595	0.0016578131636587237	0.0017602847752407947	0.0018466565426370058	(0.00865, 8)	((-8.0, 3), (14.4, 4))	4025	True	4	0.5	8.65843(9)	90	11.16309(15)
5	0.9898554400202891	HL19_rt_Au5_20988	3903	1030.452	(18, 24, 15)	(-18, -24, -15)	0	1	12275	0	0	100.0	0.2953695	8.6579	(18, 24, 15)	26.872442191489576	0.45289294361403215	(0, 0, 0)	(0.0632, 14)	0	14	0	0.0191	0.02298246581022128	0.01905232380786469	0.023	(9636, 6387, 4462, 3650, 1790, 88, 4)	32	0.05798481783556976	0.022725066168811703	2722	59902	(-9.652134489908173, 12.73976132853592)	0.0031743039994751605	7.079865407402764e-05	9.398367048203046e-05	0.0014668830405572702	0.0014703290926021398	0.0014926538400232825	0.001547817741176221	(0.00842, 8)	((-9.7, 3), (12.7, 3))	3903	True	4	0.5	8.65761(9)	90	11.16275(15)
6	0.9905780494015788	HL19_rt_Au5_20965	3890	1030.452	(18, 24, 15)	(-18, -24, -15)	0	1	12232	1	0	100.0	0.2956935	8.6579	(18, 24, 15)	22.884977626322158	0.4535094323457066	(0, 0, 0)	(0.0624, 13)	0	12	0	0.0218	0.02693606464591846	0.021839537734823288	0.0269	(9643, 6319, 4450, 3632, 1794, 87, 4)	32	0.06496798211982338	0.027707440082654695	2720	59679	(-10.511029604716096, 16.795265751199725)	0.0029262507998900327	7.466494485537664e-05	9.320396635447311e-05	0.0014601190612331884	0.0014729463862638735	0.001539510089027991	0.0015148891039923203	(0.00809, 7)	((-10.5, 2), (16.8, 3))	3890	True	4	0.5	8.6579(1)	90	11.1633(2)
7	0.9898063200815495	HL19_rt_Au5_20950	3884	1030.452	(18, 24, 15)	(-18, -24, -15)	0	1	12215	1	0	100.0	0.295905	8.6579	(18, 24, 15)	28.04076117392588	0.45369279227523523	(0, 0, 0)	(0.0645, 10)	0	10	0	0.0192	0.02270364625811546	0.01915527267488121	0.0227	(9637, 6294, 4490, 3595, 1778, 87, 4)	32	0.05580206146167352	0.021332577598610007	2718	59515	(-12.299239514634557, 10.313015211059138)	0.0023698396032976543	6.12302852981239e-05	7.8065150898044e-05	0.0010934341748739065	0.0011170368026598824	0.0011882017307365174	0.0011562006060261772	(0.00837, 7)	((-12.3, 19), (10.3, 3))	3884	True	4	0.5	8.65894(9)	90	11.16420(16)
8	0.9929724102030193	HL19_rt_Au5_20800	3815	1030.452	(18, 24, 15)	(-18, -24, -15)	0	1	11986	2	0	100.0	0.298039	8.6579	(18, 24, 15)	31.833905181974036	0.4568783942434465	(0, 0, 0)	(0.0649, 13)	0	0	0	0.018	0.0212685396975107	0.01795445888294077	0.0213	(9347, 6216, 4459, 3492, 1752, 86, 4)	32	0.0548846743692764	0.018884551383623455	2681	58428	(-8.60589982518998, 11.364643301721712)	0.0030969142543289313	6.659883013026713e-05	8.811633920875975e-05	0.001357286126334272	0.0013611856194956373	0.0014009148580855413	0.0014625170299456787	(0.00858, 8)	((-8.6, 3), (11.4, 3))	3815	True	4	0.5	8.65773(8)	90	11.16227(13)
[truncated: 23 more columns]
