# Supplementary material for: Improvement of Single-Crystal Structures of Very Heavy Element Compounds by Refining Anomalous Dispersion Parameters
Source: Inorg Chem. 2024 Aug 8;63(34):15784–90. doi: 10.1021/acs.inorgchem.4c01772 (PMC11351177; doi:10.1021/acs.inorgchem.4c01772)
Supplement: Supplementary file 2 — ic4c01772_si_002.zip [file ic4c01772_si_002.zip › SYSout_NaU2F9-L2.csv]

	Completeness	DATANAME	DataCount	F000	FileMaxIndices	FileMinIndices	FilteredOff	FriedelOppositesMerged	FriedelPairCount	InconsistentEquivalents	IntensityTransformed	LimDmax	LimDmin	MaxD	MaxIndices	MeanIOverSigma	MinD	MinIndices	Na1b_ueq	Nr. NPD	OmittedByUser	OmittedReflections	R1	R1_all	R1_gt	R_all	Redundancy	ReflectionAPotMax	Rint	Rsigma	SystematicAbsencesRemoved	TotalReflections	U1	U1-Na1b	U1-U1	U1-f1	U1-f2	U1-f3	U1-f4	U1-f5	U1_ueq	U_anoms	UniqueReflections	Weight	Z	Zprime	a	alpha	b
4	0.991867915	HL19_rt_Au5_21200	4025	1030.452	(19, 24, 15)	(-19, -24, -15)	0	1	12718	3	0	100	0.2924155	8.6579	(19, 24, 15)	28.0506402	0.448392692	(0, 0, 0)	(0.0641, 17)	0	77	0	0.0196	0.024431468	0.019583053	0.0244	(10017, 6492, 4672, 3717, 1898, 86, 4)	33	0.057544906	0.021091177	2784	61919	(-8.037500097850558, 14.389109915955029)	0.003871876	7.56E-05	0.000106291	0.001665005	0.001657813	0.001760285	0.001846657	(0.00865, 8)	((-8.0, 3), (14.4, 4))	4025	True	4	0.5	8.65843(9)	90	11.16309(15)
5	0.98985544	HL19_rt_Au5_20988	3903	1030.452	(18, 24, 15)	(-18, -24, -15)	0	1	12275	0	0	100	0.2953695	8.6579	(18, 24, 15)	26.87244219	0.452892944	(0, 0, 0)	(0.0632, 14)	0	14	0	0.0191	0.022982466	0.019052324	0.023	(9636, 6387, 4462, 3650, 1790, 88, 4)	32	0.057984818	0.022725066	2722	59902	(-9.652134489908173, 12.73976132853592)	0.003174304	7.08E-05	9.40E-05	0.001466883	0.001470329	0.001492654	0.001547818	(0.00842, 8)	((-9.7, 3), (12.7, 3))	3903	True	4	0.5	8.65761(9)	90	11.16275(15)
6	0.990578049	HL19_rt_Au5_20965	3890	1030.452	(18, 24, 15)	(-18, -24, -15)	0	1	12232	1	0	100	0.2956935	8.6579	(18, 24, 15)	22.88497763	0.453509432	(0, 0, 0)	(0.0624, 13)	0	12	0	0.0218	0.026936065	0.021839538	0.0269	(9643, 6319, 4450, 3632, 1794, 87, 4)	32	0.064967982	0.02770744	2720	59679	(-10.511029604716096, 16.795265751199725)	0.002926251	7.47E-05	9.32E-05	0.001460119	0.001472946	0.00153951	0.001514889	(0.00809, 7)	((-10.5, 2), (16.8, 3))	3890	True	4	0.5	8.6579(1)	90	11.1633(2)
7	0.98980632	HL19_rt_Au5_20950	3884	1030.452	(18, 24, 15)	(-18, -24, -15)	0	1	12215	1	0	100	0.295905	8.6579	(18, 24, 15)	28.04076117	0.453692792	(0, 0, 0)	(0.0645, 10)	0	10	0	0.0192	0.022703646	0.019155273	0.0227	(9637, 6294, 4490, 3595, 1778, 87, 4)	32	0.055802061	0.021332578	2718	59515	(-12.299239514634557, 10.313015211059138)	0.00236984	6.12E-05	7.81E-05	0.001093434	0.001117037	0.001188202	0.001156201	(0.00837, 7)	((-12.3, 19), (10.3, 3))	3884	True	4	0.5	8.65894(9)	90	11.16420(16)
8	0.99297241	HL19_rt_Au5_20800	3815	1030.452	(18, 24, 15)	(-18, -24, -15)	0	1	11986	2	0	100	0.298039	8.6579	(18, 24, 15)	31.83390518	0.456878394	(0, 0, 0)	(0.0649, 13)	0	0	0	0.018	0.02126854	0.017954459	0.0213	(9347, 6216, 4459, 3492, 1752, 86, 4)	32	0.054884674	0.018884551	2681	58428	(-8.60589982518998, 11.364643301721712)	0.003096914	6.66E-05	8.81E-05	0.001357286	0.001361186	0.001400915	0.001462517	(0.00858, 8)	((-8.6, 3), (11.4, 3))	3815	True	4	0.5	8.65773(8)	90	11.16227(13)
[truncated: 23 more columns]
