# Supplementary material for: Improvement of Single-Crystal Structures of Very Heavy Element Compounds by Refining Anomalous Dispersion Parameters
Source: Inorg Chem. 2024 Aug 8;63(34):15784–90. doi: 10.1021/acs.inorgchem.4c01772 (PMC11351177; doi:10.1021/acs.inorgchem.4c01772)
Supplement: Supplementary file 2 — ic4c01772_si_002.zip [file ic4c01772_si_002.zip › SYSout_NaU2F9-L3.csv]

	Completeness	DATANAME	DataCount	F000	FileMaxIndices	FileMinIndices	FilteredOff	FriedelOppositesMerged	FriedelPairCount	InconsistentEquivalents	IntensityTransformed	LimDmax	LimDmin	MaxD	MaxIndices	MeanIOverSigma	MinD	MinIndices	Na1b_ueq	Nr. NPD	OmittedByUser	OmittedReflections	R1	R1_all	R1_gt	R_all	Redundancy	ReflectionAPotMax	Rint	Rsigma	SystematicAbsencesRemoved	TotalReflections	U1-Na1b	U1-U1	U1-f1	U1-f2	U1-f3	U1-f4	U1-f5	U1_anom	U1_ueq	U_anoms	UniqueReflections	Weight	Z	Zprime	a	alpha	b
0	1.0	HL19_rt_Au10Al100filt_17300	1355	1020.764	(15, 20, 12)	(-15, -20, -12)	9612	1	6924	0	0	99.0	0.65	11.169534999999998	(13, 17, 10)	28.504915296910355	0.6501977922476945	(0, 0, 0)	(0.0646, 13)	0	0	0	0.0179	0.018662336393668485	0.017893635960889265	0.0187	(5409, 3595, 2557, 2074, 939, 48, 4)	32	0.0676832307099994	0.02377487742316033	1551	23965	0.0030405192736258795	0.00010738192999391609	0.00013951676102341785	0.0019541809252013884	0.001957903231379025	0.0020645355948035885	0.0020863015158399363	(-12.848318091128696, 12.275508169786388)	(0.00868, 14)	((-12.8, 3), (12.3, 4))	1355	True	4	0.5	8.66242(8)	90	11.16953(13)
1	1.0	HL19_rt_Au10Al100filt_17250	1355	1013.736	(15, 20, 12)	(-15, -20, -12)	9453	1	6866	0	0	99.0	0.65	11.170231999999999	(13, 17, 10)	30.647567234056364	0.6502148858215645	(0, 0, 0)	(0.0662, 12)	0	0	0	0.0178	0.018436530303295617	0.017758609770855853	0.0184	(5335, 3621, 2489, 2063, 962, 47, 4)	32	0.06315893413200152	0.022028199388046805	1553	23963	0.0028588472754008227	0.00010271468324614277	0.00013097134400443195	0.0017773110916356311	0.001834175492849402	0.0019062637339224652	0.0019336309734079514	(-13.992967438280782, 11.461178627923129)	(0.00837, 13)	((-14.0, 3), (11.5, 4))	1355	True	4	0.5	8.66265(8)	90	11.17023(13)
2	1.0	HL19_rt_Au10Al100filt_17220	1355	1007.106	(15, 20, 12)	(-15, -20, -12)	9315	1	6833	0	0	99.0	0.65	11.170196999999998	(13, 17, 10)	29.070092260284916	0.6502245430045028	(0, 0, 0)	(0.0657, 12)	0	0	0	0.0176	0.01856701430092062	0.017582310919055762	0.0186	(5306, 3620, 2479, 2035, 949, 44, 4)	32	0.06466503776747513	0.02291577434686846	1543	23845	0.002841974884740906	0.00010305460161265487	0.00013089145001369848	0.001789935280825629	0.0018395241906490481	0.0018787715905065024	0.0019173061278860161	(-14.420036996240992, 11.953432793157974)	(0.00825, 13)	((-14.4, 3), (12.0, 4))	1355	True	4	0.5	8.66278(8)	90	11.17020(13)
3	1.0	HL19_rt_Au10Al100filt_17203	1355	1001.439	(15, 20, 12)	(-15, -20, -12)	9255	1	6836	0	0	99.0	0.65	11.168533999999996	(13, 17, 10)	32.317274342674196	0.6502493923752469	(0, 0, 0)	(0.0661, 11)	0	0	0	0.0156	0.016566206382529203	0.015643521035672712	0.0166	(5319, 3613, 2473, 2016, 962, 45, 4)	32	0.05981794036972402	0.020530049406539082	1544	23881	0.0026097682562954898	9.720238834878775e-05	0.00012412490478054105	0.001638340690555744	0.0016768094209658217	0.0017499638172100824	0.001771874740997812	(-15.011934995562857, 10.755504603608316)	(0.00829, 12)	((-15.0, 3), (10.8, 4))	1355	True	4	0.5	8.66314(8)	90	11.16853(13)
4	1.0	HL19_rt_Au10Al100filt_17181	1355	987.678	(15, 20, 12)	(-15, -20, -12)	9127	1	6779	0	0	99.0	0.65	11.167231999999998	(13, 17, 10)	26.176564306226282	0.6502350707812115	(0, 0, 0)	(0.0643, 14)	0	0	0	0.0193	0.020676184197937625	0.019334563157357765	0.0207	(5266, 3592, 2484, 1995, 954, 44, 4)	32	0.06804359585280775	0.025376669920525858	1544	23817	0.003212643290684848	0.00011469521228420498	0.00014840474396246874	0.0021341086960730243	0.002167619245718263	0.0022545607872680347	0.002313443323458733	(-16.739671995114605, 17.280344875901775)	(0.00729, 14)	((-16.7, 3), (17.3, 4))	1355	True	4	0.5	8.66298(8)	90	11.16723(13)
5	1.0	HL19_rt_Au10Al100filt_17150	1355	984.978	(15, 20, 12)	(-15, -20, -12)	9020	1	6747	0	0	99.0	0.65	11.170068999999996	(13, 17, 10)	40.28278356882584	0.65022917153279	(0, 0, 0)	(0.0661, 10)	0	0	0	0.0146	0.015075320982351264	0.014618220542918777	0.0151	(5232, 3570, 2450, 2018, 951, 46, 3)	32	0.05066063310292562	0.015562084291613374	1530	23826	0.0022533698024043533	9.098747194401177e-05	0.00011412866982552383	0.00139527692140608	0.0014250462600685645	0.0014733858105998139	0.0014955141766046904	(-17.06145581795766, 6.765860772852115)	(0.00843, 12)	((-17.1, 2), (6.8, 3))	1355	True	4	0.5	8.66285(8)	90	11.17007(13)
6	1.0	HL19_rt_Au10Al100filt_17100	1355	1005.642	(15, 19, 12)	(-15, -20, -12)	8750	1	6695	1	0	99.0	0.65	11.168574	(13, 17, 10)	42.53007898985748	0.650250470224276	(0, 0, 0)	(0.0666, 10)	0	0	0	0.0138	0.01431993287546109	0.013816162992730781	0.0143	(5183, 3557, 2452, 1977, 937, 45, 3)	32	0.048045036481634266	0.01478544088465625	1530	23787	0.0022590717491052514	8.725898290525728e-05	0.00010963439067070994	0.0014181517303220933	0.0014554560002991463	0.0015133505625862793	0.001534788840665325	(-14.64911467027756, 7.0141532840044984)	(0.00847, 11)	((-14.6, 2), (7.0, 4))	1355	True	4	0.5	8.66316(8)	90	11.16857(13)
[truncated: 23 more columns]
