# Supplementary material for: Improvement of Single-Crystal Structures of Very Heavy Element Compounds by Refining Anomalous Dispersion Parameters
Source: Inorg Chem. 2024 Aug 8;63(34):15784–90. doi: 10.1021/acs.inorgchem.4c01772 (PMC11351177; doi:10.1021/acs.inorgchem.4c01772)
Supplement: Supplementary file 2 — ic4c01772_si_002.zip [file ic4c01772_si_002.zip › SYSout_NaUF5-100K-L3.csv]

	Completeness	DATANAME	DataCount	F000	F2_ueq	F3-Na1	F3_ueq	F6_ueq	F7-Na1	F7_ueq	F8-Na1	F8_ueq	FileMaxIndices	FileMinIndices	FilteredOff	FriedelOppositesMerged	FriedelPairCount	InconsistentEquivalents	IntensityTransformed	LimDmax	LimDmin	MaxD	MaxIndices	MeanIOverSigma	MinD	MinIndices	Na1_ueq	Na2-F2	Na2-F3	Na2-F6	Na2-F7	Na2-Na1	Na2-f4	Na2-f5	Na2_ueq	Nr. NPD	OmittedByUser	OmittedReflections	R1	R1_all	R1_gt	R_all	Redundancy	ReflectionAPotMax	Rint	Rsigma	SystematicAbsencesRemoved	TotalReflections	U1-F2
0	0.998638529611981	HL14_100K_Au10Al100filt_17220	1467	1087.331	(0.0092, 2)	0.0013846352124500707	(0.0088, 2)	(0.0092, 3)	0.0014580718700532866	(0.0081, 3)	0.0016668520332614085	(0.0073, 3)	(15, 14, 18)	(-15, -14, -18)	9854	1	7285	0	0	99.0	0.65	10.382500000000002	(13, 12, 15)	34.0963777420533	0.6500287803726579	(0, 0, 0)	(0.0094, 3)	0.0012764560979017885	0.001363582616773627	0.0018159168077502882	0.0013551370386551836	7.572926545551234e-05	0.0016513084837384182	0.001730141605735423	(0.0098, 3)	0	0	9	0.0124	0.013990573546181618	0.012377332423717226	0.014	(5767, 3803, 2691, 2074, 1023, 53, 1)	33	0.03827892087894534	0.016178894661395667	1220	25319	0.0009099040810625885
1	0.998638529611981	HL14_100K_Au10Al100filt_17180	1467	1066.9	(0.009, 3)	0.0017401117394983164	(0.0095, 3)	(0.0094, 4)	0.0018345262259287225	(0.0081, 3)	0.0020628033379013907	(0.0072, 4)	(15, 14, 18)	(-15, -14, -18)	9632	1	7216	0	0	99.0	0.65	10.382200000000001	(13, 12, 15)	24.798957679287412	0.6500185583664807	(0, 0, 0)	(0.0097, 3)	0.001570568913558449	0.0016906125691780439	0.0022594485500221032	0.0017041225428946147	8.531580844486823e-05	0.0020328261893409376	0.0021516510599967277	(0.0098, 3)	0	0	6	0.0165	0.019670387365828455	0.016533781409484166	0.0197	(5720, 3790, 2672, 2050, 1003, 50, 1)	33	0.05172824753648773	0.022150784078215885	1205	25200	0.001111976616750576
2	0.998638529611981	HL14_100K_Au10Al100filt_17100	1467	1085.87	(0.00956, 18)	0.0011083691004676792	(0.00954, 18)	(0.0097, 2)	0.0011469242874746104	(0.00811, 19)	0.0013275538383676689	(0.0073, 2)	(15, 14, 18)	(-15, -14, -18)	9277	1	7147	0	0	99.0	0.65	10.384600000000002	(13, 12, 15)	44.59198492197199	0.6501591951659689	(0, 0, 0)	(0.0101, 2)	0.0010375275746768112	0.001087395825011859	0.0014447269015356282	0.0010681227656017804	6.72754984875851e-05	0.0013289763492345438	0.0013894758370522685	(0.0103, 2)	0	0	1	0.01	0.010856467323216776	0.010041225957866674	0.0109	(5684, 3718, 2629, 2070, 981, 54, 1)	33	0.0320749850890781	0.011061047237326593	1210	25245	0.0007268427383663414
[truncated: 37 more columns]
