# Supplementary material for: Improvement of Single-Crystal Structures of Very Heavy Element Compounds by Refining Anomalous Dispersion Parameters
Source: Inorg Chem. 2024 Aug 8;63(34):15784–90. doi: 10.1021/acs.inorgchem.4c01772 (PMC11351177; doi:10.1021/acs.inorgchem.4c01772)
Supplement: Supplementary file 2 — ic4c01772_si_002.zip [file ic4c01772_si_002.zip › SYSout_NaUF5-L1.csv]

	Completeness	DATANAME	DataCount	F000	F1_ueq	F2_ueq	F3_ueq	F4_ueq	F5_ueq	F6_ueq	F7_ueq	FileMaxIndices	FileMinIndices	FilteredOff	FriedelOppositesMerged	FriedelPairCount	InconsistentEquivalents	IntensityTransformed	LimDmax	LimDmin	MaxD	MaxIndices	MeanIOverSigma	MinD	MinIndices	Na1-F2	Na1-F3	Na1-F4	Na1-F5	Na1-F7	Na1-Na8	Na1_ueq	Na8-F1	Na8-F2	Na8-F3	Na8-F5	Na8-F6	Na8_ueq	Nr. NPD	OmittedByUser	OmittedReflections	R1	R1_all	R1_gt	R_all	Redundancy	ReflectionAPotMax	Rint	Rsigma
0	0.47243410253934537	HL14_rt_HE_22000	4893	1144.73	(0.0158, 6)	(0.0219, 5)	(0.0118, 4)	(0.0146, 5)	(0.0158, 4)	(0.0265, 8)	(0.0158, 4)	(20, 18, 24)	(-20, -18, -24)	0	1	15423	4	0	99.0	0.28178	10.424987000000003	(20, 18, 24)	32.38632389911493	0.336702325183415	(0, 0, 0)	0.0039349510824752965	0.004007284833103744	0.004013321908240137	0.0036786519933054494	0.002977825548952531	0.0030984229150435804	(0.0273, 7)	0.004240948364981425	0.0031304858316724814	0.0044729797019091525	0.002349657313445366	0.0036828370650457444	(0.0235, 5)	0	0	42	0.0317	0.0371429123353426	0.03171030769724223	0.0371	(11930, 7896, 5678, 4620, 2366, 115, 7)	32	0.03942085380122632	0.015375487783756381
1	0.5	HL14_rt_HE_21930	4840	1144.73	(0.016, 6)	(0.0217, 5)	(0.0115, 4)	(0.0143, 5)	(0.0158, 4)	(0.0265, 8)	(0.0156, 4)	(20, 18, 23)	(-19, -18, -23)	0	1	15256	2	0	99.0	0.28268	10.425856	(20, 18, 23)	31.961895294375566	0.34468043077577737	(0, 0, 0)	0.00414590759892874	0.004198285998418536	0.004197137487678555	0.003920566671106584	0.0030982459124561756	0.0031300227390023325	(0.0282, 7)	0.004386779537096429	0.0031532850054283136	0.004433434124086714	0.0023660676515660723	0.0037283420157936953	(0.0228, 5)	0	0	43	0.0333	0.03858214422649303	0.03333424358386814	0.0386	(11811, 7798, 5654, 4534, 2345, 113, 7)	32	0.040751526579902005	0.01584554146243002
2	0.4975533576262363	HL14_rt_HE_21846	4779	1144.73	(0.0161, 6)	(0.0216, 5)	(0.0111, 4)	(0.0139, 5)	(0.0155, 4)	(0.0256, 8)	(0.0151, 4)	(19, 17, 23)	(-19, -18, -23)	0	1	15080	6	0	99.0	0.28377	10.426278999999997	(19, 18, 23)	32.978244504819955	0.34562164745984775	(0, 0, 0)	0.004306753884485592	0.0043280080364834815	0.004344516016329369	0.004018842135261996	0.0032257610609591216	0.0032596408823254656	(0.0292, 8)	0.004624689654991613	0.0032418669983565046	0.004499081324666365	0.0023886238031624956	0.003768690253835496	(0.0233, 5)	0	0	43	0.0339	0.03974443555904773	0.03393499560781735	0.0397	(11599, 7732, 5634, 4471, 2304, 124, 6)	32	0.03985757201604187	0.014705154545286406
3	0.4958875585632483	HL14_rt_HE_21822	4763	1144.73	(0.0167, 7)	(0.0213, 5)	(0.0113, 4)	(0.0142, 5)	(0.0157, 5)	(0.0255, 8)	(0.0157, 4)	(19, 18, 23)	(-19, -18, -23)	0	1	15038	3	0	99.0	0.28408	10.426359	(19, 18, 23)	32.17936327626089	0.3456344393196304	(0, 0, 0)	0.0045506613902607995	0.004561952215156791	0.004554465521896018	0.004336673646469765	0.003445748717325393	0.003443325269466658	(0.0307, 9)	0.0049573967375350254	0.003340679242224082	0.0045504436070346885	0.0024223427988255834	0.0038219042466898436	(0.0238, 6)	0	0	42	0.0354	0.04249625927188807	0.035448073234423005	0.0425	(11586, 7677, 5629, 4454, 2284, 120, 6)	32	0.03881085214009801	0.014795505705135239
4	0.4937539038101187	HL14_rt_HE_21798	4743	1144.73	(0.0163, 6)	(0.0214, 5)	(0.0115, 4)	(0.0138, 5)	(0.0157, 4)	(0.0254, 8)	(0.0153, 4)	(19, 18, 23)	(-19, -18, -23)	0	1	14994	2	0	99.0	0.284395	10.424684000000001	(19, 18, 23)	33.338852136606064	0.34554088083293266	(0, 0, 0)	0.004323511331428406	0.0044034677289683305	0.004353525182065339	0.0040752277268645155	0.0032238315246827924	0.0032639841146829313	(0.0293, 8)	0.004658119451991705	0.003233958839816694	0.004475517737187106	0.0024142249181472518	0.003764538180919476	(0.023, 5)	0	0	43	0.0333	0.03941193512445326	0.03333994711603446	0.0394	(11551, 7669, 5591, 4448, 2269, 120, 5)	32	0.03880182629812735	0.014423886578303633
5	0.49177597334998957	HL14_rt_HE_21777	4724	1144.73	(0.0162, 6)	(0.0216, 5)	(0.0113, 4)	(0.0143, 5)	(0.0154, 4)	(0.0254, 8)	(0.0151, 4)	(19, 17, 23)	(-19, -18, -23)	0	1	14972	2	0	99.0	0.284665	10.425677	(19, 18, 23)	32.46179752099948	0.34559570181398863	(0, 0, 0)	0.004135712830085576	0.004207870536981525	0.00421100492375375	0.0038720689744130158	0.003098695156711485	0.0031876589785886037	(0.0277, 7)	0.004487878631093757	0.0032583651193601694	0.004499481782722294	0.0024128465869920034	0.0037336461587286545	(0.0233, 5)	0	0	43	0.0341	0.03956559208108272	0.034057215914745205	0.0396	(11531, 7634, 5578, 4433, 2278, 117, 5)	32	0.03987848469578655	0.014975574647257218
6	0.8234057463209531	HL14_rt_HE_21735	4700	1144.73	(0.0148, 4)	(0.0171, 3)	(0.0111, 3)	(0.0122, 3)	(0.0141, 3)	(0.0182, 5)	(0.0167, 3)	(19, 17, 23)	(-19, -18, -23)	0	1	14883	5	0	99.0	0.285215	10.426321000000003	(19, 18, 23)	33.70623414233804	0.41180208620187847	(0, 0, 0)	0.002782245755182674	0.003031519095011337	0.003164159146132233	0.0024221150078200804		0.0033048440854754747	(0.0256, 5)	0.003311271263510047	0.002929953617502798	0.0034374770675487175	0.002315848354234227	0.0035216182508502236	(0.0229, 4)	0	0	43	0.0226	0.027402410622801306	0.022598785262120443	0.0274	(11487, 7571, 5550, 4424, 2235, 119, 5)	32	0.03925408068870207	0.014630142551162358
[truncated: 37 more columns]
