# Supplementary material for: Improvement of Single-Crystal Structures of Very Heavy Element Compounds by Refining Anomalous Dispersion Parameters
Source: Inorg Chem. 2024 Aug 8;63(34):15784–90. doi: 10.1021/acs.inorgchem.4c01772 (PMC11351177; doi:10.1021/acs.inorgchem.4c01772)
Supplement: Supplementary file 2 — ic4c01772_si_002.zip [file ic4c01772_si_002.zip › SYSout_NaUF5-L2.csv]

	Completeness	DATANAME	DataCount	F000	F007-Na04	F007-Na06	F007_ueq	F008-Na04	F008-Na06	F008_ueq	F009-Na04	F009-Na06	F009_ueq	F00A-Na04	F00A-Na06	F00A_ueq	F00D-Na06	F00D_ueq	F05-Na04	F05-Na06	F05_ueq	F1-Na04	F1-Na06	F1_ueq	FileMaxIndices	FileMinIndices	FilteredOff	FriedelOppositesMerged	FriedelPairCount	InconsistentEquivalents	IntensityTransformed	LimDmax	LimDmin	MaxD	MaxIndices	MeanIOverSigma	MinD	MinIndices	Na04_ueq	Na06_ueq	Nr. NPD	OmittedByUser	OmittedReflections	R1	R1_all	R1_gt	R_all	Redundancy	ReflectionAPotMax
0	0.9993238674780257	HL14_rt_HE_Au5filt_21025_fin	1478	1121.903	0.003197736888377264	0.002296463670212436	(0.0148, 5)	0.0032643449434472927	0.0033466032140376024	(0.0185, 6)	0.0022069098690446487	0.0031199091021504705	(0.0142, 4)	0.0029567290174144544	0.0028854456312287697	(0.025, 5)	0.004263087116469331	(0.0296, 7)	0.002094066812156729	0.0019994748553980287	(0.0186, 4)	0.0030452580623913207	0.0028616490117077537	(0.0176, 5)	(19, 17, 22)	(-19, -17, -22)	27721	1	13348	0	0	99.0	0.65	10.424742000000002	(16, 13, 12)	39.077268247997	0.6500410064086098	(0, 0, 0)	(0.0247, 6)	(0.0261, 6)	4	0	45	0.0207	0.021586399253037344	0.020670865882604715	0.0216	(12438, 10502, 5017, 282, 6)	25
1	0.9993265993265993	HL14_rt_HE_Au5filt_21008_fin	1484	1120.067	0.0016077744063455808		(0.0136, 3)	0.0016605314777080118	0.0017159052025714097	(0.0151, 3)		0.0016185317008245385	(0.0138, 3)	0.001431169435091901	0.001400874823327127	(0.0197, 2)	0.002007791187954473	(0.0226, 3)		0.0012640244777931038	(0.0187, 2)	0.001452358492042386	0.0013586627794892835	(0.0156, 3)	(19, 17, 22)	(-19, -17, -22)	26774	1	13323	1	0	99.0	0.65	10.424900000000003	(13, 12, 16)	38.44132654762196	0.6500524698675556	(0, 0, 0)	(0.0225, 3)	(0.0237, 3)	0	0	46	0.0108	0.011788736117562374	0.010763422537894708	0.0118	(12428, 10468, 4999, 288, 6)	25
2	0.9993265993265993	HL14_rt_HE_Au5filt_20986_fin	1484	1116.656	0.0015286271866978938		(0.0135, 2)	0.0015744291409363741	0.0016313037713731192	(0.0152, 3)		0.001538162533619737	(0.0136, 2)	0.0013553147642936425	0.0013255204778779926	(0.0196, 2)	0.001902468123655711	(0.0223, 3)		0.001191076524096227	(0.0184, 2)	0.0013904792593677018	0.0013059503112262296	(0.0159, 3)	(19, 17, 22)	(-19, -17, -22)	26658	1	13268	1	0	99.0	0.65	10.424100000000001	(13, 12, 16)	40.69575315385918	0.650004912840391	(0, 0, 0)	(0.0223, 3)	(0.0236, 3)	0	0	46	0.0107	0.011710498193410532	0.010657654922996081	0.0117	(12381, 10442, 4991, 287, 6)	25
3	0.9993265993265993	HL14_rt_HE_Au5filt_20966_fin	1484	1111.046	0.0016117634127724256		(0.0132, 3)	0.001664590702400427	0.0017259787887279816	(0.015, 3)		0.0016225894762196766	(0.0136, 3)	0.0014559303465153071	0.0014254461390921034	(0.0196, 2)	0.0019952907524121055	(0.0215, 3)		0.0012560631608006458	(0.0184, 2)	0.0014998573525958983	0.001397987346599949	(0.0155, 3)	(19, 17, 22)	(-19, -17, -22)	26588	1	13245	0	0	99.0	0.65	10.424300000000002	(13, 12, 16)	36.38862906488029	0.650012633805111	(0, 0, 0)	(0.0221, 3)	(0.0235, 3)	0	0	46	0.011	0.012268722408081583	0.011021189965920084	0.0123	(12327, 10451, 4980, 289, 6)	25
4	0.9993261455525606	HL14_rt_HE_Au5filt_20960	1483	1108.041	0.0015230493697648139		(0.0135, 2)	0.001560064446037302	0.001612654221238384	(0.0148, 3)		0.0015312550653204303	(0.0136, 2)	0.0013386324382354574	0.001317452948578169	(0.0193, 2)	0.00187219924286609	(0.0223, 3)		0.001190197296849929	(0.018, 2)	0.0013727943630565222	0.001283765793684475	(0.0156, 3)	(19, 17, 22)	(-19, -17, -22)	26528	1	13210	1	0	99.0	0.65	10.423700000000004	(13, 12, 16)	36.820967376718244	0.6500314709373379	(0, 0, 0)	(0.0221, 3)	(0.0235, 3)	0	0	45	0.0111	0.01240191966752824	0.01108752753565901	0.0124	(12284, 10436, 4976, 288, 6)	25
5	0.9993265993265993	HL14_rt_HE_Au5filt_20930_fin	1484	1108.156	0.0014185827674313635		(0.0138, 2)	0.0014637689990819082	0.0015128092480693113	(0.0152, 2)		0.001429427239448632	(0.0138, 2)	0.0012576042154888744	0.0012289760380845341	(0.0195, 2)	0.001754801623127578	(0.0223, 3)		0.0011156584122628166	(0.0185, 2)	0.0012687433844390669	0.0011862920177295867	(0.0158, 2)	(19, 17, 22)	(-19, -17, -22)	26326	1	13149	1	0	99.0	0.65	10.424700000000001	(13, 12, 16)	43.283970459792016	0.6500392327937233	(0, 0, 0)	(0.0226, 3)	(0.0238, 3)	0	0	45	0.0097	0.01055586971667613	0.009734555612617723	0.0106	(12229, 10440, 4915, 282, 6)	25
6	0.9993261455525606	HL14_rt_HE_Au5filt_20800	1483	1124.123	0.0014001503800369916		(0.0128, 2)	0.001437896586377365	0.0014886111040726695	(0.0142, 2)		0.0014075590431018006	(0.013, 2)	0.0012372160419704167	0.0012021245408485447	(0.01838, 19)	0.0017306283200116824	(0.0212, 3)		0.0011135219050965879	(0.01774, 19)	0.0012604861254778429	0.001177099171281149	(0.015, 2)	(18, 17, 22)	(-18, -17, -22)	25237	1	12809	0	0	99.0	0.65	10.423500000000004	(13, 12, 16)	46.02839363590399	0.6500169405237022	(0, 0, 0)	(0.0216, 2)	(0.0228, 3)	0	0	42	0.0094	0.010369104172853033	0.00939555274147842	0.0104	(12186, 10087, 4705, 265, 5)	25
[truncated: 40 more columns]
