# Supplementary material for: Improvement of Single-Crystal Structures of Very Heavy Element Compounds by Refining Anomalous Dispersion Parameters
Source: Inorg Chem. 2024 Aug 8;63(34):15784–90. doi: 10.1021/acs.inorgchem.4c01772 (PMC11351177; doi:10.1021/acs.inorgchem.4c01772)
Supplement: Supplementary file 2 — ic4c01772_si_002.zip [file ic4c01772_si_002.zip › SYSout-NaUF5-L3.csv]

	Completeness	DATANAME	DataCount	F000	F007-Na04	F007_ueq	F008-Na04	F008-Na06	F008_ueq	F009-Na06	F009_ueq	F00A-Na04	F00A-Na06	F00A_ueq	F00D-Na06	F00D_ueq	F05-Na06	F05_ueq	F1-Na04	F1-Na06	F1_ueq	FileMaxIndices	FileMinIndices	FilteredOff	FriedelOppositesMerged	FriedelPairCount	InconsistentEquivalents	IntensityTransformed	LimDmax	LimDmin	MaxD	MaxIndices	MeanIOverSigma	MinD	MinIndices	Na04-Na06	Na04_ueq	Na06_ueq	Nr. NPD	OmittedByUser	OmittedReflections	R1	R1_all	R1_gt	R_all	Redundancy	ReflectionAPotMax	Rint	Rsigma
0	0.9979784366576819	HL14_rt_Au5filt_17300_run	1481	1100.878	0.0014481922683319383	(0.0138, 2)	0.0015063341012312137	0.001561616114486265	(0.015, 3)	0.0014703871816071027	(0.0138, 2)	0.001326536497810534	0.0013114301881838955	(0.0195, 2)	0.0018513884933786344	(0.0223, 3)	0.001136865757422993	(0.0185, 2)	0.001392941530865652	0.001309406912224222	(0.0163, 3)	(15, 14, 18)	(-15, -14, -18)	10796	1	7571	1	0	99.0	0.65	10.422534000000002	(13, 12, 16)	53.53805845238781	0.6500947306264111	(0, 0, 0)	4.6960604116100234e-05	(0.0224, 3)	(0.0237, 3)	0	0	42	0.0119	0.012534041846914507	0.011898104219526277	0.0125	(5695, 3848, 2681, 2357, 1276, 63)	33	0.03589034858532875	0.010774942899240591
1	0.9979770734996628	HL14_rt_Au5filt_17220_run	1480	1087.062	0.0015944635471475666	(0.015, 3)	0.0016595853448338894	0.001709095328881202	(0.0162, 3)	0.0016127607707372956	(0.0151, 3)	0.0014637495418396936	0.001422170940957801	(0.0209, 2)	0.0020359263004620237	(0.0248, 3)	0.00126795445022687	(0.0198, 2)	0.0015272737608321271	0.00143476509004057	(0.0176, 3)	(15, 14, 18)	(-15, -14, -18)	10408	1	7474	0	0	99.0	0.65	10.421982000000005	(13, 12, 16)	44.75741891895616	0.6501651451040914	(0, 0, 0)	5.090049521428257e-05	(0.0233, 3)	(0.024, 3)	0	0	23	0.0125	0.01365502187948703	0.012533742676608423	0.0137	(5664, 3758, 2697, 2276, 1268, 56)	32	0.03613660192310403	0.011624725672420106
2	0.9979784366576819	HL14_rt_Au5filt_17200_run_autored	1481	1079.919	0.0013908164393550294	(0.0139, 2)	0.0014448884494418447	0.001494563376064455	(0.015, 3)	0.0014076831625679093	(0.0141, 2)	0.0012658989413401637	0.0012391001104069025	(0.0196, 2)	0.0017653466327596699	(0.0222, 3)	0.0010920320774437575	(0.0185, 2)	0.0013350462320512184	0.0012472113448815725	(0.016, 2)	(15, 14, 18)	(-15, -14, -18)	10257	1	7460	0	0	99.0	0.65	10.421978000000001	(13, 12, 16)	52.18113342918757	0.6500560958282393	(0, 0, 0)	4.574021363786189e-05	(0.0225, 3)	(0.0239, 3)	0	0	18	0.0116	0.012214010250634183	0.011590268050342748	0.0122	(5653, 3773, 2660, 2256, 1277, 55)	32	0.035489022870395515	0.010334006169645712
3	0.9979784366576819	HL14_rt_Au5filt_17180_run	1481	1065.825	0.0018808520128495122	(0.0141, 3)	0.0019514471820055335	0.00202431144851864	(0.0152, 3)	0.001906272828317746	(0.0141, 3)	0.0017435977062556422	0.0017019501323620296	(0.0196, 3)	0.002379972299039103	(0.0224, 4)	0.001458119375360321	(0.0185, 3)	0.0018725500900750786	0.0017269925976510865	(0.0163, 3)	(15, 14, 18)	(-15, -14, -18)	10161	1	7439	0	0	99.0	0.65	10.422553000000004	(13, 12, 16)	40.75573563862353	0.6500868700238929	(0, 0, 0)	5.565775795860809e-05	(0.0227, 4)	(0.0242, 4)	0	0	16	0.0156	0.016714961227414428	0.01560813901973065	0.0167	(5641, 3780, 2643, 2228, 1288, 57)	32	0.04457615685805415	0.013411113670355038
4	0.9973045822102425	HL14_rt_Au5filt_17166_run_autored	1480	1028.18	0.0012631742398738351	(0.0137, 2)	0.0013138208142423505	0.0013450699015550489	(0.0149, 2)	0.0012768467227508642	(0.014, 2)	0.0011317230644358356	0.0010977394989443916	(0.01951, 18)	0.0015786436884991134	(0.0221, 2)	0.0010012714553291819	(0.01823, 18)	0.001154307171616719	0.0010821689343945287	(0.0155, 2)	(15, 14, 18)	(-15, -14, -18)	10038	1	7392	2	0	99.0	0.65	10.423368000000004	(13, 12, 16)	55.247953064686335	0.6500139144983662	(0, 0, 0)	4.398679936503263e-05	(0.0222, 2)	(0.0236, 2)	0	0	17	0.0109	0.011376051284002197	0.010901570214407186	0.0114	(5633, 3752, 2645, 2218, 1257, 58)	32	0.03252836774666404	0.009979789143661984
5	0.9973045822102425	HL14_rt_Au5filt_17160_run	1480	1053.267	0.00124349254405116	(0.01354, 19)	0.001290537143272683	0.0013335661060408029	(0.0146, 2)	0.0012631866632515272	(0.01372, 19)	0.0011284742786464906	0.001104402558402903	(0.01937, 18)	0.0015800270010290066	(0.022, 2)	0.000985815812439017	(0.01827, 18)	0.001169076921884325	0.0010932216530263018	(0.0156, 2)	(15, 14, 18)	(-15, -14, -18)	10028	1	7382	3	0	99.0	0.65	10.421607000000003	(13, 12, 16)	58.458917994686544	0.6500427131336121	(0, 0, 0)	4.333391806789671e-05	(0.0223, 2)	(0.0238, 2)	0	0	16	0.0113	0.01183793278254418	0.011345230219781519	0.0118	(5634, 3734, 2627, 2242, 1251, 58)	32	0.03173733176905554	0.009743465736202607
6	0.9973027646662171	HL14_rt_Au5filt_17150	1479	1066.041	0.0012320338263557317	(0.01363, 19)	0.0012800935301987238	0.0013200180338211796	(0.0147, 2)	0.0012481295373080773	(0.01363, 19)	0.0011051222712126346	0.00109580863227254	(0.0194, 18)	0.001565115698621543	(0.022, 2)	0.0009746054944639132	(0.01825, 18)	0.0011533700887471896	0.0010852628844200418	(0.0157, 2)	(15, 14, 18)	(-15, -14, -18)	10005	1	7360	2	0	99.0	0.65	10.418335000000003	(13, 12, 16)	59.902397392368066	0.6500106884372389	(0, 0, 0)	4.257812825227739e-05	(0.022, 2)	(0.0232, 2)	0	0	16	0.0108	0.011216875892023031	0.01078442459068359	0.0112	(5608, 3749, 2616, 2235, 1253, 55)	32	0.03069435191396429	0.009119840512132453
7	0.9973045822102425	HL14_rt_Au5filt_17100	1480	1086.129	0.001248096461237797	(0.01355, 19)	0.0013058615842702693	0.0013474987381265893	(0.0147, 2)	0.0012661524522925064	(0.01361, 19)	0.0011467774517902765	0.0011146775862575897	(0.01939, 18)	0.0015880891796609948	(0.0218, 2)	0.0009790674201346579	(0.01804, 18)	0.0012127749999037102	0.001124629443130701	(0.0154, 2)	(15, 14, 18)	(-15, -14, -18)	9721	1	7265	2	0	99.0	0.65	10.423164000000002	(13, 12, 16)	61.59570150782122	0.6500023465636656	(0, 0, 0)	4.2869599497196005e-05	(0.022, 2)	(0.0235, 2)	0	0	10	0.0108	0.011168669737128004	0.010844618098744485	0.0112	(5515, 3694, 2641, 2202, 1248, 57)	32	0.031720959951410554	0.009317964296441184
[truncated: 37 more columns]
